# Supplementary material for: Genome-Wide Characterization of TCP Transcription Factors in Common Glasswort (Salicornia europaea) and Their Expression Analysis Under Salt Stress
Source: Int J Mol Sci. 2026 Jun 18;27(12):5514. doi: 10.3390/ijms27125514 (PMC13299481; doi:10.3390/ijms27125514)
Supplement: Supplementary file 1 [file ijms-27-05514-s001.zip]

Archive with 6 entries (6 files):
- Supplementary Figures S1-S5.pdf
- Table S1.xlsx
- Table S2.xlsx
- Table S3.xlsx
- Table S4.xlsx
- Table S5.xlsx
