# Supplementary material for: Genome-Wide Characterization of TCP Transcription Factors in Common Glasswort (Salicornia europaea) and Their Expression Analysis Under Salt Stress
Source: Int J Mol Sci. 2026 Jun 18;27(12):5514. doi: 10.3390/ijms27125514 (PMC13299481; doi:10.3390/ijms27125514)
Supplement: Supplementary file 1 [file ijms-27-05514-s001.zip › Table S1.xlsx]

## Sheet: Sheet1
Table S1. SeurTCP protein sequences.
>Seuropaea000175
MFDSNYNTNNNNNNPFEDHMLNNNFPCHLLDDDELFLDTIMPYHPSPPPPPPLPPPPPEVKTTAKKKVAGKGSAKRKAGKKDRHSKIVTARGTRDRRMRLSLQIARKFFDLQDMLGFDKASKTIEWLFNKSRAAIKDLSLHNNNNHNNNNDDDDDDDNNNNNNMISYEQINNNKNTITTSSSISSSSGKAGVNEKRKEARARARERTKVKLLNNDNNNNNNNNNNNNNNNNNNNNNNNNNNNNNNNQKSLQINPNNNDTLDDDDDDNGEIIRVDKVNQLEDQMASVGIIDNFLLASSSSSSMASFMEFSENRFAENGRGLLLMQELQVEYDVGYTTTTSQQGPPNSELFMDKTYNNSQGF
>Seuropaea000906
MDPKGRKQPPSQEEVPPHLLHQPHHFLSLPHPSITTSSSSSSTSTTLIPINMVDNSHTLHHHHHPHHHNNNNNNNHLHPNSTPNSNNTIKPAEIKDFQILIPDKQNQQEDDQQQQQQKKQQQLGPKRSSNKDRHTKVEGRGRRIRMPALCAARIFQLTRELGHKSDGETIQWLLQQAEPSIIAATGSGTIPASALGAAGASVSQQGTSIGPDLGGPSRQTPPNWAALVGMGAAGGNLGIWAPPQQHQQQHHLSGFPSSTTTTTTGTTTMVGEGTNYLQKIGYPGFDLAGANMGHMNFGSIIAGSHPHHHQQHQQQQQQQQQQQQHQQQQHHHQHQNHNTMPGLELGLSQDVHVGVLTPQALSQIYQQMGHSRGGDVGSELNSLHQQDQQLSNSNDDSQG…
>Seuropaea006178
MGSEASIFPNNPTTNNPQSQHPQALPLTFFNPTTTTTTTKLAVTRNSKDRHTKVNGRGRRVRMPALCAARIFQLTRELGHRTDGQTIEWLLRHAEPSIVAATGTGTVPAVADFSSPSKTSSFSSPSLSVDSNAWHFPSQTVGLDFGAAYRHFPSFTALLLHPHDDDQPRQQQEDEEQQRDEGNSVSVAKQEQVQLQVQN
>Seuropaea008339
MEMVELNGREFQVSENKGLSLDPQRNHHHHLFHHQNHHQFHHQNPRNVDEQEREGEQQQQTQITPFSATQEQEQEQQQQLPFNYQLYYQQSQSGQPLYSQLEPQNLVPIPESQQPIKKRSYFTSSPSPVAAGTQHIRQKASMGVSSFQQQEQQQQQPLLSTRSALRKAGVGEIVEVQGGHIVRATGRKDRHSKVCTAKGPRDRRVRLSAHTAIQFYDVQDRLGYDRPSKAVDWLIKKAKNAIDELDQLPAWSPTNMNVSSSNRRRGKTSAGGGDGAVELGVGNANANADEGMYGEEQQQQQLYHNNANNSSLLPPSLDSDAIADTIKSFFPMAGGGGNVGPTTTSSTSVSASPMQFQGYSQGGGGGGSGRQSQDLKLSLQSFQDPILMHQHSHQHGGGG…
>Seuropaea013853
MLSSSTTTASPIFYVDNILSYLIDDDSTNNYSTSYYHLPSPLIYNEIDYFGDFIAYHDELAVVQQPLLANSISISISNSNSINNNNNYSSIDDQIEDNKKVDNSNEGGDHEVEINGIVEDNGEMNNHNTMMMSSSIMKCSNNNNNNNHDTLMKRKKRSSNKDRHSKIKTAHGIRDRRMRLSLQVARPFFELQDMLGYDKASTTVDWLMKQSKPAIDELLQGHNHHKHGSPDPSSGVTNTTTTKCTTMSSSPNSDDCDVESTTNEGNNNNTSRGVIKEETKKKEKRKRTTKEERKVARERAKKRTLERMQTRGANNNIPFTTNSSNYQHQCFDHDVCQNVTSYKISAQGYTMGGLH
>Seuropaea013923
MMMSFREKEGSSSYNRNKDNEQQQEEDESNNNNNNNNQSEVGRGRGRASSSSNNNNNSSRQWSSAGLKNPRIVRVSRSFGGKDRHSKVCTIKGLRDRRIRLSVPTAIQLYDLQDRLGLSQPSKVIDWLLDTTKHDIDKLPPLPIIPNSSFSQGFGLPFASSSTPFFFDNASLFPPRKDLDAGAGAGGGAGGSGSGAGAGAGGNININSSSTSTRDHMDANMDEDEEESLVAKLRYWGSTNNAMMRSKHRRVEDHINEDQNQGGNSQVLAQNLFPIASHNTNSANNVLPPHPHPHPTTFLSNNNNPMFNYYHLEPSNLSLTQLGNLGLSSSSSHNDNHQGSSSHHHHSNSATQPPSSLSLSSMSQLFLCPSMETTSFFPQQQHQASFMSSSSHHHPQVEN…
>Seuropaea014067
MDGDHHHTHNHHHLHNHPQHQPQHHHNQHPQESPPAFHNHNHHRPNFPFQLLEKKEEEACSSSTQFTPSLAITPSGPGPSTTTALAVAPQAQPPAAAVDSNSKKAAPKRTSTKDRHTKVDGRGRRIRMPALCAARVFQLTRELGHKSDGETIEWLLQQAEPAVIAATGTGTIPANFTSLNISLRSSGSSLSVPSQLRSSSSYFSPNFTTAASASRRNFFAGIGLSSDTSPSSALLNFQTATLNLNPGLLQAKQECGTTATTSHHHNNDNNNESPSDNNNNNNNNGNNHHNNQSSNNHQLDLSEAADEGGGGGRKRRLEGEYTAAATAGGYGQIPANFWMVANSGNQVMSGDPIWTIPSVNNTAAAAGLYRGTVPSGLHFMNFATPMALLPSQQMGTTMG…
>Seuropaea014482
MDDTRNPELQHHQLVSINTTTTTATTTTTSSKDDQQNKQQLLAPKRSSNKDRHTKVDGRSRRIRMPALCAARVFQLTRELGHKTDGETIQWLLQQAEPAIIASTGTGTIPASFLTASASGASSVSQQGASVSLGLHPKINDLRAGVEVGNRPNWGNFGDNLGRSQLGSSIWPSIGSGYAQVFDNCSNSASNLGTQSSGYVTNFQLQGVGLPTANMGLLSFTPILARGAQIPGLQLGLSQDGHGGVVGQIYQQQQQQQQQQHQGHDSNSAAAAGSVDTVHQHLQTHSNDNSREQ
>Seuropaea015266
MESENHSKIIMEDEENYSSSNNDDNSRNSGDFPVDPLPPVDPAESTATALIPVPLKVEPTESVTLASPPPAAMVRKRPSKDRHTKVEGRGRRIRMPAACAARIFQLTRELGHKSDGETIKWLLERAEPAIIEATGTGTIPAIAVSVNGTLKIPTTPSGKDDDSGAAKKRRRTSNSDFVDVSDVGGVGGGVGGGGGGGGVTLSSGLAPIMPTTAHAVTLGQGGVGPPQGGLVPLWPANFFMLPNTGNGVQQGQYWATPVFGLAARPFSTYVSEVVPLVGGGGGGGGGRIDGSVANATHSNSGSNTTATGTQMLRDFSLEVYDKRELQLMSGRPTNNNNNNNNNNNNNNNNNNNNNNNNESNHHYQNQNQNQNHNQGLSQEEEQQAGGSSTTNAPPPSSQPV
>Seuropaea015901
MSATDGAANGGAAIIEHPQSVQQTTSAPTGATTTTTTTTLAVKKAPAKDRHSKVDGRGRRIRMPIICAARVFQLTRELGHKSDGQTIEWLLRQAEPSIIAATGTGTTPASFSTSSPHSLSSSHHHHPHLRTLGLTSSSSDNHNKPSPSPSTPTPFLLGKRLRTSAEDNDAQNVVDKDDVVTTASIGPTAGYWAIPARPDFWSFAAGPDMVVAPSSALGQQAAMAGRFLSHHHHQQQHQQQQQLNVNLGESSRVGNYLPIAQGHHLNLLASLSGPPAVGAAAAGGSSAARRDDDPR
>Seuropaea016107
MFFASDSNNSYPLFYQQSPLSCTNAILDYNNNNTLFHHHHHHLHHYPSSSENPNVKLPLSEPSSINQENTNIINNNYYPAYSNNVTNNPMPETRRVSTTTTTAGKKDRHTKICTAQGIRDRRVRLSMSIAREFFNLQDMLGFDKASETLGWLLAKSKAAIDELASNNSNNNNNGTTTSIEDLNEEDGDNEFFDDDEKGGLNSERSSSKKRKRQELNRLKEQHLVEEVRREKARERARERTRMKKTIVVADDDHNNNNHHRHQQQQQQYQIERFDYHQQQQQQHIHHQRVHQQDYNSIPSISKGVSVGETIVINKDNNRSRSSFNYNYEMMSSKDDDNQEGGIHYNSDCFNKFASENCNYNGIMQQPASLFPALNIINLSTEIHINARPWDTYSNQILH
>Seuropaea020824
MEVDDIQTQTHSQPQPQPQHQQQPPQPEPPSKYSTRVSSNGGTHNELVVVGSTENSTRSRRATTSGGGGGGGLMGELMVGNSSNSRFGRQWQHSSRIIRVSRASGGKDRHSKVWTAKGPRDRRVRLSVTTAIQFYDLQDRLGYDQPSKAVEWLIKAASDAINELPGLNTESFPPPETPPPNRQLSGGDERKIDGGGGVLDTMVDDLGHQQDHQNHQQRQQQQMGSKSGCSSNNSETSKGSGGLSLSRTRSEIRVKARERARERTNNNMAQTSSFTQLLTAGMNHSNTNNKHSTSVANDDNNNSSSNNNNNNQWLSSGSSAAGQMADYFGTGLIGVGNNNNNTSVMTTIASFGSENHHHQQQLQQQQQQPHFPFLSDQHLIQVANGANNSGNGGGGGDYN…
>Seuropaea021440
MNEARKAVEVQEKRRIRTSLTKNKARNNKVHTSKGLKDRRIRLSADIAIQFYDVQDRLGCDRASEAVDWLISKAKRSIDKLIDTTSFHQEFDQNLITNIGAQNNVVHQQSYYLTENNNNMSDILFSKNSTSEFGFSFLQGDLPPEEEEDYRVCDNSMLFPCIQMTANSSENQPCFQQMFMLNSKMNSVKNEEHRFIPNYMPLMMSSSVHTPVIDPKLDLCLPGNRTSAFDSDQWTTFR
>Seuropaea021745
MGLKSSSTGGGEIVQVQGGHIIRATGRKDRHSKVFTAKGPRDRRVRLSAHTAIQFYDVQDRLGYDRPSKAVDWLMKKAKASIDKLAELPPWDPTASAPSTVASVDDVNGGGGCTEFHVGDHSGSSSFYAPQPQCVGPHHQSLGGSSDSMKSFFPMNDDTNHVSGENSISFQNYPHELISRGSAQNQDLCLSLHTLQDPSGGARGGGGHHHQNTGHDSMLFHGSGSSLGFECGPGGWVEPHHPHDLGRFSRMLGWPMRAAGATTVGGGAGNAGGGDDNRGGNFLNPPPFPQQGLLLGQQGPISTATYSQRGTLQSSFSPLVRVLEDQQHHQHQPEIDNIVHASSDGFMGFYIPSQVHGHELHDGANSMSNRASSSSLSPDSSQH
>Seuropaea022434
MKPSPQEKMPTFLNHHQQTNPYLELKDSQIVIPNSTQIITTTTTNTNNNNNLNLEENNNNKKQNPPKRKSNKDRHKKVDGRGRRIRMPALCAARIFQLTRELGHKSDGETIQWLLQQSEQSIIAATGTGTVPASFLSASTSSVSEQRNSVSAAISGFSGGLSLINGNLGRTHFQTGSWAYGSSSVQDPGFLSPGLIRENLDSRSKIGVQPMGMSNMNMGLVNFGQQQERDTLELGLSQDNGGFGVLNYGTINQMYQQLRHAREEAVFNSDQQQKFHDDGGSQNSR
