# Supplementary material for: Genome-Wide Characterization of TCP Transcription Factors in Common Glasswort (Salicornia europaea) and Their Expression Analysis Under Salt Stress
Source: Int J Mol Sci. 2026 Jun 18;27(12):5514. doi: 10.3390/ijms27125514 (PMC13299481; doi:10.3390/ijms27125514)
Supplement: Supplementary file 1 [file ijms-27-05514-s001.zip › Table S2.xlsx]

## Sheet: Sheet1
Table S2. Primer sequences of TCP genes in S. europaea.
Gene name	Forward primer (5`- 3`)
Seuro_Actin-F	TGTTGGTCGGCCTAGACACACT
Seuro_Actin-R	AATGGGGCCTCGGTAAGCAAC
SeurTCP12-F	CCTTGGATGATGATGATGATG
SeurTCP12-R	GCTGTTGTTGTATGTCTTGT
SeurTCP20-1-F	ACAGCAACAGCAACATCA
SeurTCP20-1-R	TCCAACATCACCACCTCTA
SeurTCP20-4-F	CCTCCATTGTTGCTGCTA
SeurTCP20-4-R	CTTCGTCTTCTTGTTGTTGT
SeurTCP4-1-F	TGATGCCATTGCTGATACTA
SeurTCP4-1-R	TTGACTCTGCCTACCACTA
SeurTCP18-F	CAGTCGTCCAACAACCAT
SeurTCP18-R	CACCATTATCTTCCACTATTCC
SeurTCP17-F	ATATGGATGAGGATGAGGAAG
SeurTCP17-R	ATGAGGATGAGGAGGTAGAA
SeurTCP14-F	CGTTCTTCGTCGTCGTAT
SeurTCP14-R	CATTGTTGTTGTCGTTGTTG
SeurTCP20-2-F	CTAACTGCTTCCGCTTCT
SeurTCP20-2-R	CGATTACCAACCTCAACAC
SeurTCP19-F	CATTCCTGCTATCGCTGTT
SeurTCP19-R	ATCACTGTTACTCGTCCTTC
SeurTCP7-F	GAGTGGCTTCTTCGTCAA
SeurTCP7-R	GCGGTAGTAACAACATCATC
SeurTCP1-F	TTGGTGGAAGAGGTTAGGA
SeurTCP1-R	GTTGTTGTTGATGACGATGA
SeurTCP2-F	CAGCAGCAACAACAACAG
SeurTCP2-R	CACCACCACCACCATTAC
SeurTCP24-F	TGTGACCGTGCTAGTGAA
SeurTCP24-R	CCTTGTAAGAAGCTGAATCCA
SeurTCP4-2-F	CAGGAGGAGGTGAGATAGT
SeurTCP4-2-R	AAGGAGCAGAAGCAGTTG
SeurTCP20-3-F	GAAGCCATCACCTCAAGAA
SeurTCP20-3-R	CTTCCTCTGCCATCAACTT
