# Supplementary material for: Genome-Wide Characterization of TCP Transcription Factors in Common Glasswort (Salicornia europaea) and Their Expression Analysis Under Salt Stress
Source: Int J Mol Sci. 2026 Jun 18;27(12):5514. doi: 10.3390/ijms27125514 (PMC13299481; doi:10.3390/ijms27125514)
Supplement: Supplementary file 1 [file ijms-27-05514-s001.zip › Table S3.xlsx]

## Sheet: Sheet1
Tabe S3. Summary of two-dimensional structures of the SeurTCPs.
Gene Name	Gene ID	Alpha Helix (Hh)	Extended Strand (Ee)	Random Coil (Cc)
SeurTCP12	Seuropaea000175	313/36.39%	48/13.33%	181/50.28%
SeurTCP20-1	Seuropaea000906	111/27.68%	69/17.21%	221/55.11%
SeurTCP20-4	Seuropaea006178	51/25.63%	36/18.09%	112/56.28%
SeurTCP4-1	Seuropaea008339	154/26.37%	85/14.55%	345/59.08%
SeurTCP18	Seuropaea013853	100/28.17%	76/21.41%	179/50.42%
SeurTCP17	Seuropaea013923	80/17.28%	52/11.23%	331/71.49%
SeurTCP14	Seuropaea014067	120/25.42%	58/12.29%	294/62.29%
SeurTCP20-2	Seuropaea014482	88/30.03%	48/16.38%	157/53.58%
SeurTCP19	Seuropaea015266	80/20.00%	69/17.25%	251/62.75%
SeurTCP7	Seuropaea015901	78/26.44%	51/17.29%	166/56.27%
SeurTCP1	Seuropaea016107	117/29.40%	80/20.10%	201/50.50%
SeurTCP2	Seuropaea020824	81/16.6%	105/21.52%	302/61.89%
SeurTCP24	Seuropaea021440	56/23.53%	53/22.27%	129/54.20%
SeurTCP4-2	Seuropaea021745	43/11.23%	90/23.50%	250/65.27%
SeurTCP20-3	Seuropaea022434	62/21.75%	60/21.05%	163/57.19%
