# Supplementary material for: Genome-Wide Characterization of TCP Transcription Factors in Common Glasswort (Salicornia europaea) and Their Expression Analysis Under Salt Stress
Source: Int J Mol Sci. 2026 Jun 18;27(12):5514. doi: 10.3390/ijms27125514 (PMC13299481; doi:10.3390/ijms27125514)
Supplement: Supplementary file 1 [file ijms-27-05514-s001.zip › Table S4.xlsx]

## Sheet: Sheet1
Table S4. Cis-acting elements of TCP genes in S. europaea.
Gene id	Motif Name	Sequence	Position	Strand	Source	Motif Category
SeurTCP20-4	ERE	ATTTCATA	1637	+	Nicotiana glutinos	Hormone-responsive element
SeurTCP20-4	ERE	ATTTTAAA	1691	+	Nicotiana glutinos	Hormone-responsive element
SeurTCP20-4	MBS	CAACTG	232	-	Arabidopsis thaliana	Stress-responsive element
SeurTCP20-4	MYB	CAACCA	387	-	Arabidopsis thaliana	Stress-responsive element
SeurTCP20-4	MYB	TAACCA	1088	+	Arabidopsis thaliana	Stress-responsive element
SeurTCP20-4	as-1	TGACG	1819	-	Arabidopsis thaliana	Development-related element
SeurTCP20-4	GATA-motif	AAGATAAGATT	1764	-	Arabidopsis thaliana	Light-responsive element
SeurTCP20-4	GATA-motif	AAGATAAGATT	1789	-	Arabidopsis thaliana	Light-responsive element
SeurTCP20-4	Box 4	ATTAAT	1317	-	Petroselinum crispum	Light-responsive element
SeurTCP20-4	CGTCA-motif	CGTCA	1819	+	Hordeum vulgare	Hormone-responsive element
SeurTCP20-4	TCCC-motif	TCTCCCT	607	+	Spinacia oleracea	Light-responsive element
SeurTCP20-4	ABRE	ACGTG	5	-	Arabidopsis thaliana	Hormone-responsive element
SeurTCP20-4	ABRE	AACCCGG	552	-	Arabidopsis thaliana	Hormone-responsive element
SeurTCP20-4	ABRE	ACGTG	579	+	Arabidopsis thaliana	Hormone-responsive element
SeurTCP20-4	G-Box	CACGTT	5	+	Pisum sativum	Light-responsive element
SeurTCP20-4	G-Box	CACGTT	578	-	Pisum sativum	Light-responsive element
SeurTCP20-4	STRE	AGGGG	1935	-	Arabidopsis thaliana	Stress-responsive element
SeurTCP20-4	MYB-like sequence	TAACCA	1088	+	Arabidopsis thaliana	Stress-responsive element
SeurTCP20-4	TCT-motif	TCTTAC	1262	+	Arabidopsis thaliana	Light-responsive element
SeurTCP20-4	TCT-motif	TCTTAC	1879	+	Arabidopsis thaliana	Light-responsive element
SeurTCP20-4	P-box	CCTTTTG	520	+	Oryza sativa	Hormone-responsive element
SeurTCP20-4	P-box	CCTTTTG	1627	-	Oryza sativa	Hormone-responsive element
SeurTCP20-4	GT1-motif	GGTTAA	555	+	Arabidopsis thaliana	Light-responsive element
SeurTCP20-4	ARE	AAACCA	1850	-	Zea mays	Stress-responsive element
SeurTCP20-4	Myb	CAACTG	232	-	Arabidopsis thaliana	Stress-responsive element
SeurTCP20-4	MYC	CATTTG	324	-	Arabidopsis thaliana	Stress-responsive element
SeurTCP20-4	MYC	CAATTG	1226	-	Arabidopsis thaliana	Stress-responsive element
SeurTCP20-4	MYC	CAATTG	1342	-	Arabidopsis thaliana	Stress-responsive element
SeurTCP1	MRE	AACCTAA	1737	+	Petroselinum crispum	Light-responsive element
SeurTCP1	MYC	CATTTG	208	-	Arabidopsis thaliana	Stress-responsive element
SeurTCP1	MYC	CATTTG	624	+	Arabidopsis thaliana	Stress-responsive element
SeurTCP1	MYC	CATTTG	838	-	Arabidopsis thaliana	Stress-responsive element
SeurTCP1	MYC	CATGTG	887	-	Arabidopsis thaliana	Stress-responsive element
SeurTCP1	MYC	CATGTG	1311	-	Arabidopsis thaliana	Stress-responsive element
SeurTCP1	Myb	CAACTG	405	-	Arabidopsis thaliana	Stress-responsive element
SeurTCP1	DRE core	GCCGAC	400	+	Arabidopsis thaliana	Stress-responsive element
SeurTCP1	ARE	AAACCA	1611	-	Zea mays	Stress-responsive element
SeurTCP1	ARE	AAACCA	1891	-	Zea mays	Stress-responsive element
SeurTCP1	P-box	CCTTTTG	1443	-	Oryza sativa	Hormone-responsive element
SeurTCP1	MYB-like sequence	TAACCA	855	-	Arabidopsis thaliana	Stress-responsive element
SeurTCP1	TCA	TCATCTTCAT	1512	+	Pisum sativum	Hormone-responsive element
SeurTCP1	STRE	AGGGG	1426	+	Arabidopsis thaliana	Stress-responsive element
SeurTCP1	O2-site	GATGA(C/T)(A/G)TG(A/G)	22	-	Zea mays	Development-related element
SeurTCP1	Box 4	ATTAAT	316	+	Petroselinum crispum	Light-responsive element
SeurTCP1	Box 4	ATTAAT	1149	-	Petroselinum crispum	Light-responsive element
SeurTCP1	Box 4	ATTAAT	1672	-	Petroselinum crispum	Light-responsive element
SeurTCP1	Box 4	ATTAAT	1773	-	Petroselinum crispum	Light-responsive element
SeurTCP1	MYB	CAACCA	117	+	Arabidopsis thaliana	Stress-responsive element
SeurTCP1	MYB	TAACCA	855	-	Arabidopsis thaliana	Stress-responsive element
SeurTCP1	MYB	CAACCA	1057	+	Arabidopsis thaliana	Stress-responsive element
SeurTCP1	MYB	CAACCA	1337	+	Arabidopsis thaliana	Stress-responsive element
SeurTCP1	MBS	CAACTG	405	-	Arabidopsis thaliana	Stress-responsive element
SeurTCP12	ERE	ATTTTAAA	1413	-	Nicotiana glutinos	Hormone-responsive element
SeurTCP12	G-box	CACGTG	1694	-	Arabidopsis thaliana	Light-responsive element
SeurTCP12	GATA-motif	GATAGGG	1100	-	Pisum sativum	Light-responsive element
SeurTCP12	as-1	TGACG	1048	-	Arabidopsis thaliana	Development-related element
SeurTCP12	MYB	CAACCA	481	+	Arabidopsis thaliana	Stress-responsive element
SeurTCP12	MYB	CAACCA	667	-	Arabidopsis thaliana	Stress-responsive element
SeurTCP12	CGTCA-motif	CGTCA	1048	+	Hordeum vulgare	Hormone-responsive element
SeurTCP12	Box 4	ATTAAT	62	+	Petroselinum crispum	Light-responsive element
SeurTCP12	Box 4	ATTAAT	922	+	Petroselinum crispum	Light-responsive element
SeurTCP12	STRE	AGGGG	92	-	Arabidopsis thaliana	Stress-responsive element
SeurTCP12	STRE	AGGGG	491	-	Arabidopsis thaliana	Stress-responsive element
SeurTCP12	STRE	AGGGG	1099	-	Arabidopsis thaliana	Stress-responsive element
SeurTCP12	G-Box	CACGTG	1694	-	Pisum sativum	Light-responsive element
SeurTCP12	ABRE	CACGTG	1694	-	Arabidopsis thaliana	Hormone-responsive element
SeurTCP12	ABRE	ACGTG	1695	+	Arabidopsis thaliana	Hormone-responsive element
SeurTCP12	O2-site	GATGATGTGG	1705	-	Zea mays	Development-related element
SeurTCP12	O2-site	GATGATGTGG	1871	-	Zea mays	Development-related element
SeurTCP12	TCA	TCATCTTCAT	1873	+	Pisum sativum	Hormone-responsive element
SeurTCP12	P-box	CCTTTTG	1843	+	Oryza sativa	Hormone-responsive element
SeurTCP12	GT1-motif	GGTTAA	705	+	Arabidopsis thaliana	Light-responsive element
SeurTCP12	RY-element	CATGCATG	620	+	Helianthus annuus	Development-related element
SeurTCP12	ARE	AAACCA	1298	+	Zea mays	Stress-responsive element
SeurTCP12	ARE	AAACCA	1332	+	Zea mays	Stress-responsive element
SeurTCP12	MYC	CATGTG	1473	-	Arabidopsis thaliana	Stress-responsive element
SeurTCP12	MYC	CATGTG	1564	+	Arabidopsis thaliana	Stress-responsive element
SeurTCP14	G-box	CACGAC	849	+	Zea mays	Light-responsive element
SeurTCP14	G-box	CACGTG	1357	-	Arabidopsis thaliana	Light-responsive element
SeurTCP14	ERE	ATTTTAAA	1263	-	Nicotiana glutinos	Hormone-responsive element
SeurTCP14	MYB	CAACCA	1386	+	Arabidopsis thaliana	Stress-responsive element
SeurTCP14	I-box	AGATAAGG	1744	-	Triticum aestivum	Light-responsive element
SeurTCP14	Box 4	ATTAAT	732	+	Petroselinum crispum	Light-responsive element
SeurTCP14	Box 4	ATTAAT	1558	-	Petroselinum crispum	Light-responsive element
SeurTCP14	MYB recognition site	CCGTTG	85	+	Arabidopsis thaliana	Stress-responsive element
SeurTCP14	ABRE	CACGTG	1357	-	Arabidopsis thaliana	Hormone-responsive element
SeurTCP14	ABRE	ACGTG	1358	+	Arabidopsis thaliana	Hormone-responsive element
SeurTCP14	G-Box	CACGTG	1357	-	Pisum sativum	Light-responsive element
SeurTCP14	STRE	AGGGG	255	+	Arabidopsis thaliana	Stress-responsive element
SeurTCP14	STRE	AGGGG	1211	-	Arabidopsis thaliana	Stress-responsive element
SeurTCP14	STRE	AGGGG	1286	+	Arabidopsis thaliana	Stress-responsive element
SeurTCP14	STRE	AGGGG	1434	-	Arabidopsis thaliana	Stress-responsive element
SeurTCP14	STRE	AGGGG	1447	-	Arabidopsis thaliana	Stress-responsive element
SeurTCP14	STRE	AGGGG	1693	-	Arabidopsis thaliana	Stress-responsive element
SeurTCP14	STRE	AGGGG	1760	-	Arabidopsis thaliana	Stress-responsive element
SeurTCP14	CAT-box	GCCACT	1942	-	Arabidopsis thaliana	Development-related element
SeurTCP14	TC-rich repeats	ATTCTCTAAC	1924	-	Nicotiana tabacum	Stress-responsive element
SeurTCP14	TCA	TCATCTTCAT	1965	+	Pisum sativum	Hormone-responsive element
SeurTCP14	MYC	CATTTG	12	+	Arabidopsis thaliana	Stress-responsive element
SeurTCP14	MYC	CATTTG	992	+	Arabidopsis thaliana	Stress-responsive element
SeurTCP14	MYC	CATTTG	1046	+	Arabidopsis thaliana	Stress-responsive element
SeurTCP14	MRE	AACCTAA	35	-	Petroselinum crispum	Light-responsive element
SeurTCP17	AuxRR-core	GGTCCAT	529	-	Nicotiana tabacum	Hormone-responsive element
SeurTCP17	Myb	CAACTG	588	+	Arabidopsis thaliana	Stress-responsive element
SeurTCP17	MYC	CATGTG	1149	-	Arabidopsis thaliana	Stress-responsive element
SeurTCP17	MYC	CAATTG	1929	-	Arabidopsis thaliana	Stress-responsive element
SeurTCP17	TC-rich repeats	GTTTTCTTAC	67	+	Nicotiana tabacum	Stress-responsive element
SeurTCP17	TCA	TCATCTTCAT	281	+	Pisum sativum	Hormone-responsive element
SeurTCP17	MYB-like sequence	TAACCA	483	-	Arabidopsis thaliana	Stress-responsive element
SeurTCP17	TCT-motif	TCTTAC	1914	+	Arabidopsis thaliana	Light-responsive element
SeurTCP17	ACE	GACACGTATG	747	+	Petroselinum crispum	Light-responsive element
SeurTCP17	DRE1	ACCGAGA	545	-	Zea mays	Stress-responsive element
SeurTCP17	ABRE3a	TACGTG	749	-	Zea mays	Hormone-responsive element
SeurTCP17	Box 4	ATTAAT	213	+	Petroselinum crispum	Light-responsive element
SeurTCP17	Box 4	ATTAAT	558	+	Petroselinum crispum	Light-responsive element
SeurTCP17	Box 4	ATTAAT	631	+	Petroselinum crispum	Light-responsive element
SeurTCP17	Box 4	ATTAAT	737	+	Petroselinum crispum	Light-responsive element
SeurTCP17	Box 4	ATTAAT	1774	-	Petroselinum crispum	Light-responsive element
SeurTCP17	CGTCA-motif	CGTCA	3	+	Hordeum vulgare	Hormone-responsive element
SeurTCP17	CGTCA-motif	CGTCA	683	-	Hordeum vulgare	Hormone-responsive element
SeurTCP17	CGTCA-motif	CGTCA	977	-	Hordeum vulgare	Hormone-responsive element
SeurTCP17	ABRE4	CACGTA	749	+	Zea mays	Hormone-responsive element
SeurTCP17	O2-site	GATGATGTGG	1296	-	Zea mays	Development-related element
SeurTCP17	ABRE	ACGTG	680	+	Arabidopsis thaliana	Hormone-responsive element
SeurTCP17	ABRE	ACGTG	749	-	Arabidopsis thaliana	Hormone-responsive element
SeurTCP17	ABRE	ACGTG	1188	+	Arabidopsis thaliana	Hormone-responsive element
SeurTCP17	G-Box	CACGTT	679	-	Pisum sativum	Light-responsive element
SeurTCP17	STRE	AGGGG	266	-	Arabidopsis thaliana	Stress-responsive element
SeurTCP17	STRE	AGGGG	809	+	Arabidopsis thaliana	Stress-responsive element
SeurTCP17	GA-motif	ATAGATAA	1063	+	Arabidopsis thaliana	Light-responsive element
SeurTCP17	G-box	TAAACGTG	677	+	Brassica oleracea	Light-responsive element
SeurTCP17	G-box	TACGTG	749	-	Arabidopsis thaliana	Light-responsive element
SeurTCP17	G-box	CACGTC	1187	-	Zea mays	Light-responsive element
SeurTCP17	ATCT-motif	AATCTAATCC	1013	+	Pisum sativum	Light-responsive element
SeurTCP17	ATCT-motif	AATCTAATCC	1866	+	Pisum sativum	Light-responsive element
SeurTCP17	MBS	CAACTG	588	+	Arabidopsis thaliana	Stress-responsive element
SeurTCP17	MYB	CAACCA	113	-	Arabidopsis thaliana	Stress-responsive element
SeurTCP17	MYB	CAACCA	304	+	Arabidopsis thaliana	Stress-responsive element
SeurTCP17	MYB	TAACCA	483	-	Arabidopsis thaliana	Stress-responsive element
SeurTCP17	MYB	CAACCA	847	+	Arabidopsis thaliana	Stress-responsive element
SeurTCP17	MYB	CAACCA	867	-	Arabidopsis thaliana	Stress-responsive element
SeurTCP17	MYB	CAACCA	973	-	Arabidopsis thaliana	Stress-responsive element
SeurTCP17	MYB	CAACCA	1540	+	Arabidopsis thaliana	Stress-responsive element
SeurTCP17	as-1	TGACG	3	-	Arabidopsis thaliana	Development-related element
SeurTCP17	as-1	TGACG	683	+	Arabidopsis thaliana	Development-related element
SeurTCP17	as-1	TGACG	977	+	Arabidopsis thaliana	Development-related element
SeurTCP17	GATA-motif	AAGGATAAGG	1173	-	Solanum tuberosum	Light-responsive element
SeurTCP17	GATA-motif	GATAGGA	1355	+	Arabidopsis thaliana	Light-responsive element
SeurTCP17	LAMP-element	CTTTATCA	1973	-	Pisum sativum	Light-responsive element
SeurTCP18	LTR	CCGAAA	106	-	Hordeum vulgare	Stress-responsive element
SeurTCP18	ABRE	ACGTG	74	+	Arabidopsis thaliana	Hormone-responsive element
SeurTCP18	ABRE	CACGTG	897	+	Arabidopsis thaliana	Hormone-responsive element
SeurTCP18	ABRE	ACGTG	898	+	Arabidopsis thaliana	Hormone-responsive element
SeurTCP18	ABRE	ACGTG	1388	-	Arabidopsis thaliana	Hormone-responsive element
SeurTCP18	G-Box	CACGTT	73	-	Pisum sativum	Light-responsive element
SeurTCP18	G-Box	CACGTG	897	+	Pisum sativum	Light-responsive element
SeurTCP18	CGTCA-motif	CGTCA	1377	-	Hordeum vulgare	Hormone-responsive element
SeurTCP18	ABRE4	CACGTA	1388	+	Zea mays	Hormone-responsive element
SeurTCP18	Box 4	ATTAAT	262	+	Petroselinum crispum	Light-responsive element
SeurTCP18	MYB	CAACCA	38	-	Arabidopsis thaliana	Stress-responsive element
SeurTCP18	MYB	CAACCA	1939	-	Arabidopsis thaliana	Stress-responsive element
SeurTCP18	as-1	TGACG	1377	+	Arabidopsis thaliana	Development-related element
SeurTCP18	ERE	ATTTCATA	696	-	Nicotiana glutinos	Hormone-responsive element
SeurTCP18	G-box	CACGTG	897	+	Arabidopsis thaliana	Light-responsive element
SeurTCP18	G-box	TACGTG	1388	-	Arabidopsis thaliana	Light-responsive element
SeurTCP18	G-box	TAACACGTAG	1963	+	Brassica oleracea	Light-responsive element
SeurTCP18	MYC	CATTTG	886	+	Arabidopsis thaliana	Stress-responsive element
SeurTCP18	MYC	CATTTG	1494	+	Arabidopsis thaliana	Stress-responsive element
SeurTCP18	ARE	AAACCA	136	+	Zea mays	Stress-responsive element
SeurTCP18	ARE	AAACCA	1042	-	Zea mays	Stress-responsive element
SeurTCP18	ABRE3a	TACGTG	1388	-	Zea mays	Hormone-responsive element
SeurTCP18	TCA	TCATCTTCAT	1182	+	Pisum sativum	Hormone-responsive element
SeurTCP18	TCA	TCATCTTCAT	1231	+	Pisum sativum	Hormone-responsive element
SeurTCP18	TCA	TCATCTTCAT	1234	+	Pisum sativum	Hormone-responsive element
SeurTCP18	TCA	TCATCTTCAT	1237	+	Pisum sativum	Hormone-responsive element
SeurTCP18	TCA	TCATCTTCAT	1240	+	Pisum sativum	Hormone-responsive element
SeurTCP18	TCA	TCATCTTCAT	1243	+	Pisum sativum	Hormone-responsive element
SeurTCP19	GT1-motif	GGTTAAT	1468	-	Avena sativa	Light-responsive element
SeurTCP19	GT1-motif	GGTTAA	1469	-	Arabidopsis thaliana	Light-responsive element
SeurTCP19	P-box	CCTTTTG	749	+	Oryza sativa	Hormone-responsive element
SeurTCP19	ACE	CTAACGTATT	385	+	Petroselinum crispum	Light-responsive element
SeurTCP19	TCT-motif	TCTTAC	1112	-	Arabidopsis thaliana	Light-responsive element
SeurTCP19	ARE	AAACCA	1502	+	Zea mays	Stress-responsive element
SeurTCP19	Myb	CAACTG	1820	+	Arabidopsis thaliana	Stress-responsive element
SeurTCP19	MYC	CATTTG	760	-	Arabidopsis thaliana	Stress-responsive element
SeurTCP19	ATCT-motif	AATCTAATCC	1735	+	Pisum sativum	Light-responsive element
SeurTCP19	ERE	ATTTTAAA	785	+	Nicotiana glutinos	Hormone-responsive element
SeurTCP19	as-1	TGACG	121	+	Arabidopsis thaliana	Development-related element
SeurTCP19	as-1	TGACG	124	-	Arabidopsis thaliana	Development-related element
SeurTCP19	as-1	TGACG	1828	-	Arabidopsis thaliana	Development-related element
SeurTCP19	MYB	CAACCA	799	+	Arabidopsis thaliana	Stress-responsive element
SeurTCP19	MBS	CAACTG	1820	+	Arabidopsis thaliana	Stress-responsive element
SeurTCP19	Box 4	ATTAAT	504	+	Petroselinum crispum	Light-responsive element
SeurTCP19	Box 4	ATTAAT	730	+	Petroselinum crispum	Light-responsive element
SeurTCP19	Box 4	ATTAAT	734	+	Petroselinum crispum	Light-responsive element
SeurTCP19	Box 4	ATTAAT	1129	-	Petroselinum crispum	Light-responsive element
SeurTCP19	Box 4	ATTAAT	1247	-	Petroselinum crispum	Light-responsive element
SeurTCP19	Box 4	ATTAAT	1869	-	Petroselinum crispum	Light-responsive element
SeurTCP19	CGTCA-motif	CGTCA	121	-	Hordeum vulgare	Hormone-responsive element
SeurTCP19	CGTCA-motif	CGTCA	124	+	Hordeum vulgare	Hormone-responsive element
SeurTCP19	CGTCA-motif	CGTCA	1828	+	Hordeum vulgare	Hormone-responsive element
SeurTCP19	ABRE	CGCACGTGTC	1180	+	Hordeum vulgare	Hormone-responsive element
SeurTCP19	MYB recognition site	CCGTTG	1419	+	Arabidopsis thaliana	Stress-responsive element
SeurTCP19	STRE	AGGGG	1167	+	Arabidopsis thaliana	Stress-responsive element
SeurTCP19	STRE	AGGGG	1308	+	Arabidopsis thaliana	Stress-responsive element
SeurTCP19	STRE	AGGGG	1453	-	Arabidopsis thaliana	Stress-responsive element
SeurTCP2	ABRE4	CACGTA	1458	+	Zea mays	Hormone-responsive element
SeurTCP2	Box 4	ATTAAT	610	+	Petroselinum crispum	Light-responsive element
SeurTCP2	Box 4	ATTAAT	1197	-	Petroselinum crispum	Light-responsive element
SeurTCP2	STRE	AGGGG	428	+	Arabidopsis thaliana	Stress-responsive element
SeurTCP2	STRE	AGGGG	803	-	Arabidopsis thaliana	Stress-responsive element
SeurTCP2	STRE	AGGGG	821	-	Arabidopsis thaliana	Stress-responsive element
SeurTCP2	STRE	AGGGG	897	-	Arabidopsis thaliana	Stress-responsive element
SeurTCP2	STRE	AGGGG	1159	+	Arabidopsis thaliana	Stress-responsive element
SeurTCP2	STRE	AGGGG	1522	+	Arabidopsis thaliana	Stress-responsive element
SeurTCP2	O2-site	GTTGACGTGA	1272	-	Zea mays	Development-related element
SeurTCP2	ABRE	CACGTG	1273	-	Arabidopsis thaliana	Hormone-responsive element
SeurTCP2	ABRE	ACGTG	1274	+	Arabidopsis thaliana	Hormone-responsive element
SeurTCP2	ABRE	CACGTG	1301	-	Arabidopsis thaliana	Hormone-responsive element
SeurTCP2	ABRE	ACGTG	1302	+	Arabidopsis thaliana	Hormone-responsive element
SeurTCP2	ABRE	ACGTG	1458	-	Arabidopsis thaliana	Hormone-responsive element
SeurTCP2	G-Box	CACGTG	1273	-	Pisum sativum	Light-responsive element
SeurTCP2	G-Box	CACGTG	1301	-	Pisum sativum	Light-responsive element
SeurTCP2	G-box	CACGTG	1273	-	Arabidopsis thaliana	Light-responsive element
SeurTCP2	G-box	CACGTG	1301	-	Arabidopsis thaliana	Light-responsive element
SeurTCP2	G-box	TACGTG	1458	-	Arabidopsis thaliana	Light-responsive element
SeurTCP2	GATA-motif	AAGGATAAGG	899	-	Solanum tuberosum	Light-responsive element
SeurTCP2	ARE	AAACCA	212	-	Zea mays	Stress-responsive element
SeurTCP2	MYC	CATTTG	390	-	Arabidopsis thaliana	Stress-responsive element
SeurTCP2	MYC	CATTTG	691	-	Arabidopsis thaliana	Stress-responsive element
SeurTCP2	MRE	AACCTAA	745	+	Petroselinum crispum	Light-responsive element
SeurTCP2	Myc	TCTCTTA	1053	+	Arabidopsis thaliana	Stress-responsive element
SeurTCP2	Myb	TAACTG	420	+	Arabidopsis thaliana	Stress-responsive element
SeurTCP2	Myb	TAACTG	810	+	Arabidopsis thaliana	Stress-responsive element
SeurTCP2	TC-rich repeats	GTTTTCTTAC	93	-	Nicotiana tabacum	Stress-responsive element
SeurTCP2	ABRE3a	TACGTG	1458	-	Zea mays	Hormone-responsive element
SeurTCP2	GT1-motif	GGTTAAT	583	-	Avena sativa	Light-responsive element
SeurTCP2	GT1-motif	GGTTAA	584	-	Arabidopsis thaliana	Light-responsive element
SeurTCP20-1	GATA-motif	AAGATAAGATT	636	-	Arabidopsis thaliana	Light-responsive element
SeurTCP20-1	GATA-motif	GATAGGG	1658	-	Pisum sativum	Light-responsive element
SeurTCP20-1	MYB	TAACCA	101	-	Arabidopsis thaliana	Stress-responsive element
SeurTCP20-1	MYB	TAACCA	163	-	Arabidopsis thaliana	Stress-responsive element
SeurTCP20-1	MYB	TAACCA	659	-	Arabidopsis thaliana	Stress-responsive element
SeurTCP20-1	I-box	GGATGAGATAAGATT	1643	-	Lycopersicon esculentum	Light-responsive element
SeurTCP20-1	as-1	TGACG	259	-	Arabidopsis thaliana	Development-related element
SeurTCP20-1	as-1	TGACG	769	-	Arabidopsis thaliana	Development-related element
SeurTCP20-1	G-box	CACGAC	1132	-	Zea mays	Light-responsive element
SeurTCP20-1	STRE	AGGGG	1630	-	Arabidopsis thaliana	Stress-responsive element
SeurTCP20-1	STRE	AGGGG	1657	-	Arabidopsis thaliana	Stress-responsive element
SeurTCP20-1	O2-site	GATGA(C/T)(A/G)TG(A/G)	957	+	Zea mays	Development-related element
SeurTCP20-1	CGTCA-motif	CGTCA	259	+	Hordeum vulgare	Hormone-responsive element
SeurTCP20-1	CGTCA-motif	CGTCA	769	+	Hordeum vulgare	Hormone-responsive element
SeurTCP20-1	Box 4	ATTAAT	554	+	Petroselinum crispum	Light-responsive element
SeurTCP20-1	Box 4	ATTAAT	1194	-	Petroselinum crispum	Light-responsive element
SeurTCP20-1	Box 4	ATTAAT	1215	-	Petroselinum crispum	Light-responsive element
SeurTCP20-1	Box 4	ATTAAT	1219	-	Petroselinum crispum	Light-responsive element
SeurTCP20-1	Box 4	ATTAAT	1223	-	Petroselinum crispum	Light-responsive element
SeurTCP20-1	MYB-like sequence	TAACCA	101	-	Arabidopsis thaliana	Stress-responsive element
SeurTCP20-1	MYB-like sequence	TAACCA	163	-	Arabidopsis thaliana	Stress-responsive element
SeurTCP20-1	MYB-like sequence	TAACCA	659	-	Arabidopsis thaliana	Stress-responsive element
SeurTCP20-1	TCT-motif	TCTTAC	948	+	Arabidopsis thaliana	Light-responsive element
SeurTCP20-1	TCT-motif	TCTTAC	1335	+	Arabidopsis thaliana	Light-responsive element
SeurTCP20-1	GT1-motif	GGTTAA	164	+	Arabidopsis thaliana	Light-responsive element
SeurTCP20-1	GT1-motif	GGTTAAT	185	+	Avena sativa	Light-responsive element
SeurTCP20-1	GT1-motif	GGTTAA	660	+	Arabidopsis thaliana	Light-responsive element
SeurTCP20-1	CAT-box	GCCACT	575	-	Arabidopsis thaliana	Development-related element
SeurTCP20-1	TCA	TCATCTTCAT	1678	+	Pisum sativum	Hormone-responsive element
SeurTCP20-1	TCA	TCATCTTCAT	1681	+	Pisum sativum	Hormone-responsive element
SeurTCP20-1	TCA	TCATCTTCAT	1684	+	Pisum sativum	Hormone-responsive element
SeurTCP20-1	TCA	TCATCTTCAT	1687	+	Pisum sativum	Hormone-responsive element
SeurTCP20-1	TCA	TCATCTTCAT	1690	+	Pisum sativum	Hormone-responsive element
SeurTCP20-1	MYC	CATGTG	273	-	Arabidopsis thaliana	Stress-responsive element
SeurTCP20-1	MYC	CATTTG	873	-	Arabidopsis thaliana	Stress-responsive element
SeurTCP20-1	Myb	TAACTG	1510	-	Arabidopsis thaliana	Stress-responsive element
SeurTCP20-1	ARE	AAACCA	320	-	Zea mays	Stress-responsive element
SeurTCP20-1	ARE	AAACCA	434	+	Zea mays	Stress-responsive element
SeurTCP20-1	ARE	AAACCA	793	+	Zea mays	Stress-responsive element
SeurTCP20-1	ARE	AAACCA	1461	+	Zea mays	Stress-responsive element
SeurTCP20-1	RY-element	CATGCATG	46	+	Helianthus annuus	Development-related element
SeurTCP20-2	LAMP-element	CTTTATCA	348	+	Pisum sativum	Light-responsive element
SeurTCP20-2	LAMP-element	CTTTATCA	410	+	Pisum sativum	Light-responsive element
SeurTCP20-2	MYB	CAACCA	441	+	Arabidopsis thaliana	Stress-responsive element
SeurTCP20-2	MYB	TAACCA	510	+	Arabidopsis thaliana	Stress-responsive element
SeurTCP20-2	MYB	CAACCA	1666	+	Arabidopsis thaliana	Stress-responsive element
SeurTCP20-2	MYB	CAACCA	1721	+	Arabidopsis thaliana	Stress-responsive element
SeurTCP20-2	ERE	ATTTTAAA	205	-	Nicotiana glutinos	Hormone-responsive element
SeurTCP20-2	STRE	AGGGG	293	-	Arabidopsis thaliana	Stress-responsive element
SeurTCP20-2	STRE	AGGGG	1239	+	Arabidopsis thaliana	Stress-responsive element
SeurTCP20-2	STRE	AGGGG	1871	-	Arabidopsis thaliana	Stress-responsive element
SeurTCP20-2	TCCC-motif	TCTCCCT	1649	+	Spinacia oleracea	Light-responsive element
SeurTCP20-2	ABRE	AACCCGG	749	-	Arabidopsis thaliana	Hormone-responsive element
SeurTCP20-2	ABRE	AACCCGG	819	+	Arabidopsis thaliana	Hormone-responsive element
SeurTCP20-2	ABRE	AACCCGG	856	+	Arabidopsis thaliana	Hormone-responsive element
SeurTCP20-2	Sp1	GGGCGG	290	-	Oryza sativa	Light-responsive element
SeurTCP20-2	Box 4	ATTAAT	1167	-	Petroselinum crispum	Light-responsive element
SeurTCP20-2	Box 4	ATTAAT	1188	-	Petroselinum crispum	Light-responsive element
SeurTCP20-2	Box 4	ATTAAT	1618	-	Petroselinum crispum	Light-responsive element
SeurTCP20-2	Box 4	ATTAAT	1687	-	Petroselinum crispum	Light-responsive element
SeurTCP20-2	GT1-motif	GGTTAA	509	-	Arabidopsis thaliana	Light-responsive element
SeurTCP20-2	MYB-like sequence	TAACCA	510	+	Arabidopsis thaliana	Stress-responsive element
SeurTCP20-2	CAG-motif	GAAAGGCAGAC	1823	+	Arabidopsis thaliana	Light-responsive element
SeurTCP20-2	CAT-box	GCCACT	740	+	Arabidopsis thaliana	Development-related element
SeurTCP20-2	MYC	CATTTG	1218	-	Arabidopsis thaliana	Stress-responsive element
SeurTCP20-2	Myb	TAACTG	1520	-	Arabidopsis thaliana	Stress-responsive element
SeurTCP20-2	Myc	TCTCTTA	1489	+	Arabidopsis thaliana	Stress-responsive element
SeurTCP20-2	ARE	AAACCA	201	-	Zea mays	Stress-responsive element
SeurTCP20-2	ARE	AAACCA	525	+	Zea mays	Stress-responsive element
SeurTCP20-2	ARE	AAACCA	1779	+	Zea mays	Stress-responsive element
SeurTCP20-3	Myb-binding site	CAACAG	1632	+	Nicotiana tabacum	Stress-responsive element
SeurTCP20-3	Myb-binding site	CAACAG	1977	+	Nicotiana tabacum	Stress-responsive element
SeurTCP20-3	ERE	ATTTTAAA	1690	+	Nicotiana glutinos	Hormone-responsive element
SeurTCP20-3	ATCT-motif	AATCTAATCC	1432	+	Pisum sativum	Light-responsive element
SeurTCP20-3	as-1	TGACG	1034	+	Arabidopsis thaliana	Development-related element
SeurTCP20-3	as-1	TGACG	1037	-	Arabidopsis thaliana	Development-related element
SeurTCP20-3	as-1	TGACG	1462	-	Arabidopsis thaliana	Development-related element
SeurTCP20-3	as-1	TGACG	1761	+	Arabidopsis thaliana	Development-related element
SeurTCP20-3	MYB	TAACCA	221	-	Arabidopsis thaliana	Stress-responsive element
SeurTCP20-3	MYB	CAACCA	329	+	Arabidopsis thaliana	Stress-responsive element
SeurTCP20-3	MYB	CAACCA	343	+	Arabidopsis thaliana	Stress-responsive element
SeurTCP20-3	MYB	CAACCA	768	+	Arabidopsis thaliana	Stress-responsive element
SeurTCP20-3	MYB	TAACCA	1229	-	Arabidopsis thaliana	Stress-responsive element
SeurTCP20-3	MYB	TAACCA	1445	-	Arabidopsis thaliana	Stress-responsive element
SeurTCP20-3	MYB	CAACAG	1632	+	Arabidopsis thaliana	Stress-responsive element
SeurTCP20-3	MYB	CAACAG	1977	+	Arabidopsis thaliana	Stress-responsive element
SeurTCP20-3	CGTCA-motif	CGTCA	1034	-	Hordeum vulgare	Hormone-responsive element
SeurTCP20-3	CGTCA-motif	CGTCA	1037	+	Hordeum vulgare	Hormone-responsive element
SeurTCP20-3	CGTCA-motif	CGTCA	1462	+	Hordeum vulgare	Hormone-responsive element
SeurTCP20-3	CGTCA-motif	CGTCA	1761	-	Hordeum vulgare	Hormone-responsive element
SeurTCP20-3	Box 4	ATTAAT	93	+	Petroselinum crispum	Light-responsive element
SeurTCP20-3	Box 4	ATTAAT	373	+	Petroselinum crispum	Light-responsive element
SeurTCP20-3	Box 4	ATTAAT	507	+	Petroselinum crispum	Light-responsive element
SeurTCP20-3	Box 4	ATTAAT	1603	-	Petroselinum crispum	Light-responsive element
SeurTCP20-3	STRE	AGGGG	677	+	Arabidopsis thaliana	Stress-responsive element
SeurTCP20-3	O2-site	GTTGACGTGA	1034	-	Zea mays	Development-related element
SeurTCP20-3	O2-site	GATGACATGG	1276	-	Zea mays	Development-related element
SeurTCP20-3	TCCC-motif	TCTCCCT	291	+	Spinacia oleracea	Light-responsive element
SeurTCP20-3	GT1-motif	GGTTAA	222	+	Arabidopsis thaliana	Light-responsive element
SeurTCP20-3	GT1-motif	GGTTAAT	1230	+	Avena sativa	Light-responsive element
SeurTCP20-3	GT1-motif	GGTTAA	1359	+	Arabidopsis thaliana	Light-responsive element
SeurTCP20-3	GT1-motif	GGTTAAT	1446	+	Avena sativa	Light-responsive element
SeurTCP20-3	TCT-motif	TCTTAC	697	-	Arabidopsis thaliana	Light-responsive element
SeurTCP20-3	MYB-like sequence	TAACCA	221	-	Arabidopsis thaliana	Stress-responsive element
SeurTCP20-3	MYB-like sequence	TAACCA	1229	-	Arabidopsis thaliana	Stress-responsive element
SeurTCP20-3	MYB-like sequence	TAACCA	1445	-	Arabidopsis thaliana	Stress-responsive element
SeurTCP20-3	ARE	AAACCA	499	+	Zea mays	Stress-responsive element
SeurTCP20-3	ARE	AAACCA	647	+	Zea mays	Stress-responsive element
SeurTCP20-3	ARE	AAACCA	1817	-	Zea mays	Stress-responsive element
SeurTCP20-3	ARE	AAACCA	1989	+	Zea mays	Stress-responsive element
SeurTCP20-3	MYC	CATTTG	792	-	Arabidopsis thaliana	Stress-responsive element
SeurTCP20-3	Myb	TAACTG	36	-	Arabidopsis thaliana	Stress-responsive element
SeurTCP24	Box 4	ATTAAT	210	+	Petroselinum crispum	Light-responsive element
SeurTCP24	Box 4	ATTAAT	1115	-	Petroselinum crispum	Light-responsive element
SeurTCP24	Box 4	ATTAAT	1142	-	Petroselinum crispum	Light-responsive element
SeurTCP24	Gap-box	CAAATGAA(A/G)A	1006	-	Arabidopsis thaliana	Hormone-responsive element
SeurTCP24	MYB recognition site	CCGTTG	174	-	Arabidopsis thaliana	Stress-responsive element
SeurTCP24	ABRE	CACGTG	694	+	Arabidopsis thaliana	Hormone-responsive element
SeurTCP24	ABRE	ACGTG	695	+	Arabidopsis thaliana	Hormone-responsive element
SeurTCP24	G-Box	TCCACATGGCA	691	-	Triticum aestivum	Light-responsive element
SeurTCP24	G-Box	CACGTG	694	+	Pisum sativum	Light-responsive element
SeurTCP24	STRE	AGGGG	1049	-	Arabidopsis thaliana	Stress-responsive element
SeurTCP24	STRE	AGGGG	1149	+	Arabidopsis thaliana	Stress-responsive element
SeurTCP24	LTR	CCGAAA	354	-	Hordeum vulgare	Stress-responsive element
SeurTCP24	LTR	CCGAAA	1265	-	Hordeum vulgare	Stress-responsive element
SeurTCP24	G-box	TCCACGTGGCATT	689	-	Arabidopsis thaliana	Light-responsive element
SeurTCP24	G-box	CTTCCACGTGGCA	691	-	Arabidopsis thaliana	Light-responsive element
SeurTCP24	G-box	GCCACGTGGA	692	+	Arabidopsis thaliana	Light-responsive element
SeurTCP24	G-box	CACGTG	694	+	Arabidopsis thaliana	Light-responsive element
SeurTCP24	ATCT-motif	AATCTAATCC	1085	-	Pisum sativum	Light-responsive element
SeurTCP24	ERE	ATTTTAAA	303	-	Nicotiana glutinos	Hormone-responsive element
SeurTCP24	ERE	ATTTTAAA	472	-	Nicotiana glutinos	Hormone-responsive element
SeurTCP24	ERE	ATTTTAAA	1723	+	Nicotiana glutinos	Hormone-responsive element
SeurTCP24	ERE	ATTTTAAA	1928	+	Nicotiana glutinos	Hormone-responsive element
SeurTCP24	MBS	CAACTG	192	-	Arabidopsis thaliana	Stress-responsive element
SeurTCP24	MBS	CAACTG	270	-	Arabidopsis thaliana	Stress-responsive element
SeurTCP24	MBS	CAACTG	1693	+	Arabidopsis thaliana	Stress-responsive element
SeurTCP24	MYB	TAACCA	553	-	Arabidopsis thaliana	Stress-responsive element
SeurTCP24	MYB	TAACCA	1188	-	Arabidopsis thaliana	Stress-responsive element
SeurTCP24	ARE	AAACCA	34	+	Zea mays	Stress-responsive element
SeurTCP24	ARE	AAACCA	901	+	Zea mays	Stress-responsive element
SeurTCP24	ARE	AAACCA	933	+	Zea mays	Stress-responsive element
SeurTCP24	ARE	AAACCA	965	+	Zea mays	Stress-responsive element
SeurTCP24	ARE	AAACCA	1067	+	Zea mays	Stress-responsive element
SeurTCP24	Myb	TAACTG	97	-	Arabidopsis thaliana	Stress-responsive element
SeurTCP24	Myb	TAACTG	162	-	Arabidopsis thaliana	Stress-responsive element
SeurTCP24	Myb	CAACTG	192	-	Arabidopsis thaliana	Stress-responsive element
SeurTCP24	Myb	TAACTG	239	-	Arabidopsis thaliana	Stress-responsive element
SeurTCP24	Myb	CAACTG	270	-	Arabidopsis thaliana	Stress-responsive element
SeurTCP24	Myb	TAACTG	1309	-	Arabidopsis thaliana	Stress-responsive element
SeurTCP24	Myb	TAACTG	1340	-	Arabidopsis thaliana	Stress-responsive element
SeurTCP24	Myb	TAACTG	1455	-	Arabidopsis thaliana	Stress-responsive element
SeurTCP24	Myb	TAACTG	1483	-	Arabidopsis thaliana	Stress-responsive element
SeurTCP24	Myb	CAACTG	1693	+	Arabidopsis thaliana	Stress-responsive element
SeurTCP24	MYC	CATTTG	1010	+	Arabidopsis thaliana	Stress-responsive element
SeurTCP24	MYC	CATTTG	1377	+	Arabidopsis thaliana	Stress-responsive element
SeurTCP24	ABRE2	CCACGTGG	693	+	Zea mays	Hormone-responsive element
SeurTCP24	TGA-element	AACGAC	542	+	Brassica oleracea	Hormone-responsive element
SeurTCP24	MYB-like sequence	TAACCA	553	-	Arabidopsis thaliana	Stress-responsive element
SeurTCP24	MYB-like sequence	TAACCA	1188	-	Arabidopsis thaliana	Stress-responsive element
SeurTCP24	TCT-motif	TCTTAC	510	+	Arabidopsis thaliana	Light-responsive element
SeurTCP24	GT1-motif	GGTTAA	1189	+	Arabidopsis thaliana	Light-responsive element
SeurTCP24	GT1-motif	GGTTAA	1507	-	Arabidopsis thaliana	Light-responsive element
SeurTCP4-1	Box 4	ATTAAT	540	+	Petroselinum crispum	Light-responsive element
SeurTCP4-1	STRE	AGGGG	704	+	Arabidopsis thaliana	Stress-responsive element
SeurTCP4-1	STRE	AGGGG	1015	+	Arabidopsis thaliana	Stress-responsive element
SeurTCP4-1	STRE	AGGGG	1236	+	Arabidopsis thaliana	Stress-responsive element
SeurTCP4-1	STRE	AGGGG	1247	-	Arabidopsis thaliana	Stress-responsive element
SeurTCP4-1	STRE	AGGGG	1435	-	Arabidopsis thaliana	Stress-responsive element
SeurTCP4-1	STRE	AGGGG	1523	-	Arabidopsis thaliana	Stress-responsive element
SeurTCP4-1	STRE	AGGGG	1820	-	Arabidopsis thaliana	Stress-responsive element
SeurTCP4-1	Myb-binding site	CAACAG	903	+	Nicotiana tabacum	Stress-responsive element
SeurTCP4-1	Myb-binding site	CAACAG	1021	-	Nicotiana tabacum	Stress-responsive element
SeurTCP4-1	MYB	CAACCA	154	+	Arabidopsis thaliana	Stress-responsive element
SeurTCP4-1	MYB	CAACCA	210	+	Arabidopsis thaliana	Stress-responsive element
SeurTCP4-1	MYB	TAACCA	660	-	Arabidopsis thaliana	Stress-responsive element
SeurTCP4-1	MYB	TAACCA	848	+	Arabidopsis thaliana	Stress-responsive element
SeurTCP4-1	MYB	CAACAG	903	+	Arabidopsis thaliana	Stress-responsive element
SeurTCP4-1	MYB	CAACAG	1021	-	Arabidopsis thaliana	Stress-responsive element
SeurTCP4-1	MYB	CAACCA	1585	+	Arabidopsis thaliana	Stress-responsive element
SeurTCP4-1	AuxRR-core	GGTCCAT	554	-	Nicotiana tabacum	Hormone-responsive element
SeurTCP4-1	ARE	AAACCA	215	+	Zea mays	Stress-responsive element
SeurTCP4-1	ARE	AAACCA	1550	+	Zea mays	Stress-responsive element
SeurTCP4-1	ARE	AAACCA	1597	+	Zea mays	Stress-responsive element
SeurTCP4-1	ARE	AAACCA	1603	+	Zea mays	Stress-responsive element
SeurTCP4-1	MYC	CATTTG	178	-	Arabidopsis thaliana	Stress-responsive element
SeurTCP4-1	MYC	CATTTG	781	+	Arabidopsis thaliana	Stress-responsive element
SeurTCP4-1	MYC	CATTTG	803	-	Arabidopsis thaliana	Stress-responsive element
SeurTCP4-1	MYC	CAATTG	1048	-	Arabidopsis thaliana	Stress-responsive element
SeurTCP4-1	MYC	CAATTG	1095	-	Arabidopsis thaliana	Stress-responsive element
SeurTCP4-1	MYC	CATTTG	1655	+	Arabidopsis thaliana	Stress-responsive element
SeurTCP4-1	TCA	TCATCTTCAT	157	+	Pisum sativum	Hormone-responsive element
SeurTCP4-1	TCA	TCATCTTCAT	316	-	Pisum sativum	Hormone-responsive element
SeurTCP4-1	TC-rich repeats	GTTTTCTTAC	931	+	Nicotiana tabacum	Stress-responsive element
SeurTCP4-1	CAT-box	GCCACT	1421	-	Arabidopsis thaliana	Development-related element
SeurTCP4-1	GT1-motif	GGTTAA	1630	-	Arabidopsis thaliana	Light-responsive element
SeurTCP4-1	P-box	CCTTTTG	348	-	Oryza sativa	Hormone-responsive element
SeurTCP4-1	TCT-motif	TCTTAC	266	-	Arabidopsis thaliana	Light-responsive element
SeurTCP4-1	TCT-motif	TCTTAC	795	-	Arabidopsis thaliana	Light-responsive element
SeurTCP4-1	TCT-motif	TCTTAC	1240	-	Arabidopsis thaliana	Light-responsive element
SeurTCP4-1	MYB-like sequence	TAACCA	660	-	Arabidopsis thaliana	Stress-responsive element
SeurTCP4-1	MYB-like sequence	TAACCA	848	+	Arabidopsis thaliana	Stress-responsive element
SeurTCP4-2	MBS	CAACTG	1943	-	Arabidopsis thaliana	Stress-responsive element
SeurTCP4-2	MYB	CAACAG	213	-	Arabidopsis thaliana	Stress-responsive element
SeurTCP4-2	MYB	TAACCA	269	-	Arabidopsis thaliana	Stress-responsive element
SeurTCP4-2	MYB	CAACAG	1687	+	Arabidopsis thaliana	Stress-responsive element
SeurTCP4-2	as-1	TGACG	347	-	Arabidopsis thaliana	Development-related element
SeurTCP4-2	as-1	TGACG	989	+	Arabidopsis thaliana	Development-related element
SeurTCP4-2	GATA-motif	GATAGGG	108	+	Pisum sativum	Light-responsive element
SeurTCP4-2	GATA-motif	GATAGGG	1466	-	Pisum sativum	Light-responsive element
SeurTCP4-2	G-box	CACGTG	691	+	Arabidopsis thaliana	Light-responsive element
SeurTCP4-2	ERE	ATTTCATA	904	+	Nicotiana glutinos	Hormone-responsive element
SeurTCP4-2	ERE	ATTTTAAA	1135	+	Nicotiana glutinos	Hormone-responsive element
SeurTCP4-2	Myb-binding site	CAACAG	213	-	Nicotiana tabacum	Stress-responsive element
SeurTCP4-2	Myb-binding site	CAACAG	1687	+	Nicotiana tabacum	Stress-responsive element
SeurTCP4-2	ABRE	CACGTG	691	+	Arabidopsis thaliana	Hormone-responsive element
SeurTCP4-2	ABRE	ACGTG	692	+	Arabidopsis thaliana	Hormone-responsive element
SeurTCP4-2	G-Box	CACGTG	691	+	Pisum sativum	Light-responsive element
SeurTCP4-2	STRE	AGGGG	92	-	Arabidopsis thaliana	Stress-responsive element
SeurTCP4-2	STRE	AGGGG	111	+	Arabidopsis thaliana	Stress-responsive element
SeurTCP4-2	STRE	AGGGG	250	+	Arabidopsis thaliana	Stress-responsive element
SeurTCP4-2	STRE	AGGGG	1399	-	Arabidopsis thaliana	Stress-responsive element
SeurTCP4-2	STRE	AGGGG	1799	-	Arabidopsis thaliana	Stress-responsive element
SeurTCP4-2	GA-motif	ATAGATAA	597	-	Arabidopsis thaliana	Light-responsive element
SeurTCP4-2	Box 4	ATTAAT	566	+	Petroselinum crispum	Light-responsive element
SeurTCP4-2	Box 4	ATTAAT	645	+	Petroselinum crispum	Light-responsive element
SeurTCP4-2	Box 4	ATTAAT	661	+	Petroselinum crispum	Light-responsive element
SeurTCP4-2	Box 4	ATTAAT	1119	-	Petroselinum crispum	Light-responsive element
SeurTCP4-2	Box 4	ATTAAT	1131	-	Petroselinum crispum	Light-responsive element
SeurTCP4-2	CGTCA-motif	CGTCA	347	+	Hordeum vulgare	Hormone-responsive element
SeurTCP4-2	CGTCA-motif	CGTCA	989	-	Hordeum vulgare	Hormone-responsive element
SeurTCP4-2	MYB-like sequence	TAACCA	269	-	Arabidopsis thaliana	Stress-responsive element
SeurTCP4-2	P-box	CCTTTTG	1219	-	Oryza sativa	Hormone-responsive element
SeurTCP4-2	TGA-element	AACGAC	48	-	Brassica oleracea	Hormone-responsive element
SeurTCP4-2	Myb	CAACTG	1943	-	Arabidopsis thaliana	Stress-responsive element
SeurTCP4-2	Myb	TAACTG	1951	+	Arabidopsis thaliana	Stress-responsive element
SeurTCP4-2	MYC	CATGTG	531	-	Arabidopsis thaliana	Stress-responsive element
SeurTCP4-2	MYC	CATTTG	985	-	Arabidopsis thaliana	Stress-responsive element
SeurTCP4-2	MYC	CATGTG	1189	-	Arabidopsis thaliana	Stress-responsive element
SeurTCP4-2	MYC	CATTTG	1238	+	Arabidopsis thaliana	Stress-responsive element
SeurTCP4-2	MYC	CATTTG	1313	+	Arabidopsis thaliana	Stress-responsive element
SeurTCP4-2	MYC	CAATTG	1549	-	Arabidopsis thaliana	Stress-responsive element
SeurTCP4-2	MYC	CATTTG	1810	+	Arabidopsis thaliana	Stress-responsive element
SeurTCP4-2	ARE	AAACCA	1245	+	Zea mays	Stress-responsive element
SeurTCP4-2	AuxRR-core	GGTCCAT	1829	+	Nicotiana tabacum	Hormone-responsive element
SeurTCP7	GATA-motif	AAGGATAAGG	735	-	Solanum tuberosum	Light-responsive element
SeurTCP7	GATA-motif	AAGATAAGATT	1702	-	Arabidopsis thaliana	Light-responsive element
SeurTCP7	MYB	TAACCA	1423	+	Arabidopsis thaliana	Stress-responsive element
SeurTCP7	TATC-box	TATCCCA	679	+	Oryza sativa	Hormone-responsive element
SeurTCP7	Sp1	GGGCGG	809	-	Oryza sativa	Light-responsive element
SeurTCP7	Sp1	GGGCGG	813	-	Oryza sativa	Light-responsive element
SeurTCP7	STRE	AGGGG	314	-	Arabidopsis thaliana	Stress-responsive element
SeurTCP7	STRE	AGGGG	1593	+	Arabidopsis thaliana	Stress-responsive element
SeurTCP7	STRE	AGGGG	1859	-	Arabidopsis thaliana	Stress-responsive element
SeurTCP7	ABRE	AACCCGG	1375	+	Arabidopsis thaliana	Hormone-responsive element
SeurTCP7	MYB recognition site	CCGTTG	1506	-	Arabidopsis thaliana	Stress-responsive element
SeurTCP7	O2-site	GATGATGTGG	1813	-	Zea mays	Development-related element
SeurTCP7	O2-site	GATGACATGG	1905	-	Zea mays	Development-related element
SeurTCP7	TCCC-motif	TCTCCCT	731	+	Spinacia oleracea	Light-responsive element
SeurTCP7	TCA	TCATCTTCAT	1889	+	Pisum sativum	Hormone-responsive element
SeurTCP7	TCA	TCATCTTCAT	1892	+	Pisum sativum	Hormone-responsive element
SeurTCP7	GT1-motif	GGTTAA	1750	-	Arabidopsis thaliana	Light-responsive element
SeurTCP7	P-box	CCTTTTG	1871	+	Oryza sativa	Hormone-responsive element
SeurTCP7	TCT-motif	TCTTAC	444	+	Arabidopsis thaliana	Light-responsive element
SeurTCP7	TCT-motif	TCTTAC	493	-	Arabidopsis thaliana	Light-responsive element
SeurTCP7	TCT-motif	TCTTAC	639	-	Arabidopsis thaliana	Light-responsive element
SeurTCP7	TCT-motif	TCTTAC	1169	+	Arabidopsis thaliana	Light-responsive element
SeurTCP7	MYB-like sequence	TAACCA	1423	+	Arabidopsis thaliana	Stress-responsive element
SeurTCP7	AuxRR-core	GGTCCAT	1229	+	Nicotiana tabacum	Hormone-responsive element
SeurTCP7	ARE	AAACCA	253	-	Zea mays	Stress-responsive element
SeurTCP7	MYC	CATGTG	620	+	Arabidopsis thaliana	Stress-responsive element
SeurTCP7	MYC	CATGTG	1656	+	Arabidopsis thaliana	Stress-responsive element
SeurTCP7	Myc	TCTCTTA	1746	+	Arabidopsis thaliana	Stress-responsive element
