# Supplementary material for: Genome-Wide Characterization of TCP Transcription Factors in Common Glasswort (Salicornia europaea) and Their Expression Analysis Under Salt Stress
Source: Int J Mol Sci. 2026 Jun 18;27(12):5514. doi: 10.3390/ijms27125514 (PMC13299481; doi:10.3390/ijms27125514)
Supplement: Supplementary file 1 [file ijms-27-05514-s001.zip › Table S5.xlsx]

## Sheet: Sheet1
Table S5. Two-way ANOVA results for the effects of salinity and exposure time on the expression of SeurTCP genes in root and leaf.
a. leaf
Gene	Salinity effect			Time effect			Salinity × Time
	P value	Partial η²		P value	Partial η²		P value	Partial η²
SeurTCP1	0.002	0.499		0	0.98		0.11	0.27
SeurTCP2	0.895	0.001		0	0.989		0.479	0.1
SeurTCP4-1	0	0.762		0	0.995		0	0.743
SeurTCP4-2	0.052	0.243		0	0.985		0.402	0.122
SeurTCP12	0	0.81		0	0.986		0	0.847
SeurTCP7	0	0.859		0	0.994		0	0.968
SeurTCP14	0	0.728		0	0.988		0.001	0.657
SeurTCP24	0	0.827		0	0.988		0	0.7
SeurTCP19	0	0.949		0	0.993		0	0.957
SeurTCP20-1	0	0.598		0	0.974		0	0.707
SeurTCP20-2	0.125	0.16		0	0.975		0.162	0.229
SeurTCP20-3	0.072	0.213		0	0.985		0.75	0.04
SeurTCP20-4	0	0.671		0	0.875		0.004	0.548
b.root
Gene	Salinity effect			Time effect			Salinity × Time
	P value	Partial η²		P value	Partial η²		P value	Partial η²
SeurTCP1	0	0.915		0	0.968		0	0.953
SeurTCP2	0.424	0.046		0	0.959		0.068	0.319
SeurTCP4-1	0	0.891		0	0.966		0	0.948
SeurTCP4-2	0	0.859		0	0.929		0	0.775
SeurTCP12	0.936	0		0.001	0.654		0.095	0.285
SeurTCP7	0.188	0.12		0.014	0.458		0.214	0.198
SeurTCP14	0	0.707		0	0.741		0.003	0.573
SeurTCP24	0.042	0.264		0.528	0.087		0	0.838
SeurTCP19	0	0.75		0	0.707		0	0.738
SeurTCP20-1	0	0.623		0	0.792		0.001	0.634
SeurTCP20-2	0	0.599		0	0.767		0	0.752
SeurTCP20-3	0	0.644		0	0.931		0.009	0.489
SeurTCP20-4	0.033	0.285		0	0.675		0.024	0.413
